# Supplementary material for: The Vaccinia Virus DNA Helicase Structure from Combined Single-Particle Cryo-Electron Microscopy and AlphaFold2 Prediction
Source: Viruses. 2022 Oct 7;14(10):2206. doi: 10.3390/v14102206 (PMC9611036; doi:10.3390/v14102206)
Supplement: Supplementary file 1 [file viruses-14-02206-s001.zip]

Archive with 1 entries (1 files):
- viruses-1888170-supplementary.pdf
